# Supplementary material for: 2D-Hexagonal Boron Nitride Screen-Printed Bulk-Modified Electrochemical Platforms Explored towards Oxygen Reduction Reactions
Source: Sensors (Basel). 2022 Apr 26;22(9):3330. doi: 10.3390/s22093330 (PMC9105127; doi:10.3390/s22093330)
Supplement: Supplementary file 1 [file sensors-22-03330-s001.zip]

Archive with 1 entries (1 files):
- sensors-1542642-supplementary.pdf
